# Supplementary material for: Biodistribution of Intratracheal, Intranasal, and Intravenous Injections of Human Mesenchymal Stromal Cell-Derived Extracellular Vesicles in a Mouse Model for Drug Delivery Studies
Source: Pharmaceutics. 2023 Feb 7;15(2):548. doi: 10.3390/pharmaceutics15020548 (PMC9964290; doi:10.3390/pharmaceutics15020548)
Supplement: Supplementary file 1 [file pharmaceutics-15-00548-s001.zip]

Archive with 1 entries (1 files):
- pharmaceutics-2111910-supplementary.pdf
